# Supplementary material for: Climbing the Giara: A quantitative reassessment of movement and visibility in the Nuragic landscape of the Gesturi plateau (South-Central Sardinia, Italy)
Source: PLoS One. 2023 Aug 3;18(8):e0289023. doi: 10.1371/journal.pone.0289023 (PMC10399907; doi:10.1371/journal.pone.0289023)
Supplement: S1 File — (ZIP) [file pone.0289023.s001.zip]

Archive with 13 entries (12 files):
- S1_shp/
- S1_shp/S1_Nuraghi_Giara.prj
- __MACOSX/S1_shp/._S1_Nuraghi_Giara.prj
- S1_shp/S1_Nuraghi_Giara.qpj
- __MACOSX/S1_shp/._S1_Nuraghi_Giara.qpj
- S1_shp/S1_Nuraghi_Giara.shp
- __MACOSX/S1_shp/._S1_Nuraghi_Giara.shp
- S1_shp/S1_Nuraghi_Giara.cpg
- __MACOSX/S1_shp/._S1_Nuraghi_Giara.cpg
- S1_shp/S1_Nuraghi_Giara.shx
- __MACOSX/S1_shp/._S1_Nuraghi_Giara.shx
- S1_shp/S1_Nuraghi_Giara.dbf
- __MACOSX/S1_shp/._S1_Nuraghi_Giara.dbf
