# Supplementary material for: Climbing the Giara: A quantitative reassessment of movement and visibility in the Nuragic landscape of the Gesturi plateau (South-Central Sardinia, Italy)
Source: PLoS One. 2023 Aug 3;18(8):e0289023. doi: 10.1371/journal.pone.0289023 (PMC10399907; doi:10.1371/journal.pone.0289023)
Supplement: S1 File — (ZIP) [file pone.0289023.s001.zip › S1_shp/S1_Nuraghi_Giara.prj]

PROJCS["WGS_1984_UTM_Zone_32N",GEOGCS["GCS_WGS_1984",DATUM["D_WGS_1984",SPHEROID["WGS_1984",6378137,298.257223563]],PRIMEM["Greenwich",0],UNIT["Degree",0.017453292519943295]],PROJECTION["Transverse_Mercator"],PARAMETER["latitude_of_origin",0],PARAMETER["central_meridian",9],PARAMETER["scale_factor",0.9996],PARAMETER["false_easting",500000],PARAMETER["false_northing",0],UNIT["Meter",1]]
