# Supplementary material for: Climbing the Giara: A quantitative reassessment of movement and visibility in the Nuragic landscape of the Gesturi plateau (South-Central Sardinia, Italy)
Source: PLoS One. 2023 Aug 3;18(8):e0289023. doi: 10.1371/journal.pone.0289023 (PMC10399907; doi:10.1371/journal.pone.0289023)
Supplement: S2 File — (ZIP) [file pone.0289023.s002.zip]

Archive with 13 entries (12 files):
- S2_shp/
- S2_shp/S2_Starting_Points.qpj
- __MACOSX/S2_shp/._S2_Starting_Points.qpj
- S2_shp/S2_Starting_Points.prj
- __MACOSX/S2_shp/._S2_Starting_Points.prj
- S2_shp/S2_Starting_Points.shp
- __MACOSX/S2_shp/._S2_Starting_Points.shp
- S2_shp/S2_Starting_Points.cpg
- __MACOSX/S2_shp/._S2_Starting_Points.cpg
- S2_shp/S2_Starting_Points.shx
- __MACOSX/S2_shp/._S2_Starting_Points.shx
- S2_shp/S2_Starting_Points.dbf
- __MACOSX/S2_shp/._S2_Starting_Points.dbf
