# Supplementary material for: Climbing the Giara: A quantitative reassessment of movement and visibility in the Nuragic landscape of the Gesturi plateau (South-Central Sardinia, Italy)
Source: PLoS One. 2023 Aug 3;18(8):e0289023. doi: 10.1371/journal.pone.0289023 (PMC10399907; doi:10.1371/journal.pone.0289023)
Supplement: S3 File — (ZIP) [file pone.0289023.s003.zip]

Archive with 13 entries (12 files):
- S3_shp/
- S3_shp/S3_Giara_Polygon.prj
- __MACOSX/S3_shp/._S3_Giara_Polygon.prj
- S3_shp/S3_Giara_Polygon.qpj
- __MACOSX/S3_shp/._S3_Giara_Polygon.qpj
- S3_shp/S3_Giara_Polygon.dbf
- __MACOSX/S3_shp/._S3_Giara_Polygon.dbf
- S3_shp/S3_Giara_Polygon.shx
- __MACOSX/S3_shp/._S3_Giara_Polygon.shx
- S3_shp/S3_Giara_Polygon.cpg
- __MACOSX/S3_shp/._S3_Giara_Polygon.cpg
- S3_shp/S3_Giara_Polygon.shp
- __MACOSX/S3_shp/._S3_Giara_Polygon.shp
